# Supplementary material for: Hybrid Vitis Cultivars with American or Asian Ancestries Show Higher Tolerance towards Grapevine Trunk Diseases
Source: Plants (Basel). 2023 Jun 15;12(12):2328. doi: 10.3390/plants12122328 (PMC10305513; doi:10.3390/plants12122328)
Supplement: Supplementary file 1 [file plants-12-02328-s001.zip]

Archive with 1 entries (1 files):
- plants-2378490-supplementary.pdf
